# Supplementary material for: Genomic surveillance detects Salmonella enterica serovar Paratyphi A harbouring blaCTX-M-15 from a traveller returning from Bangladesh
Source: PLoS One. 2020 Jan 30;15(1):e0228250. doi: 10.1371/journal.pone.0228250 (PMC6992414; doi:10.1371/journal.pone.0228250)
Supplement: S1 Table — (XLSX) [file pone.0228250.s001.xlsx]

## Sheet: Sheet1
COUNTRY	SRA	YEAR	TRAVEL
England	SRR8272607	2017
England	SRR7998236	2016	Pakistan
England	SRR7911396	2016
England	SRR7910403	2017	Pakistan
England	SRR7903042	2016	India
England	SRR7903030	2017
England	SRR7892173	2017
England	SRR7892164	2016	Pakistan
England	SRR7890478	2017
England	SRR7890400	2016	India
England	SRR7885216	2017	Bangladesh
England	SRR7884679	2017
England	SRR7879543	2016	India
England	SRR7879347	2017	Pakistan
England	SRR7873974	2017
England	SRR7842452	2017	Thailand
England	SRR7841593	2016
England	SRR7538884	2016
England	SRR7538800	2017
England	SRR7533439	2017
England	SRR7533394	2016	Pakistan
England	SRR7533392	2017	India
England	SRR7528147	2016	Pakistan
England	SRR7522888	2017	India
England	SRR7516677	2017
England	SRR7506734	2016
England	SRR7501739	2017	Pakistan
England	SRR7495800	2016	Pakistan
England	SRR7495484	2015
England	SRR7480425	2017	India
England	SRR7480401	2015
England	SRR7480380	2016	India
England	SRR7480194	2017
England	SRR7475326	2017	Asian continent
England	SRR7474654	2017
England	SRR7469134	2016	India
England	SRR7469115	2016	India
England	SRR7458805	2017	India
England	SRR7458736	2017
England	SRR7458631	2017
England	SRR7458626	2017	Pakistan
England	SRR7458551	2017
England	SRR7458003	2017	Pakistan
England	SRR7457920	2016
England	SRR7456860	2017	India
England	SRR7451066	2017
England	SRR7450819	2016
England	SRR7444054	2016	Asian continent
England	SRR7439533	2017
England	SRR7427067	2016
England	SRR7427021	2017	Asian continent
England	SRR7426616	2017	Bangladesh
England	SRR7417266	2016
England	SRR7417242	2017	Pakistan
England	SRR7416307	2017
England	SRR7416294	2017	India
England	SRR7416189	2016	India
England	SRR7416179	2017
England	SRR7416137	2017
England	SRR7416121	2016	Thailand
England	SRR7415005	2017
England	SRR7415000	2017	Pakistan
England	SRR7414999	2016
England	SRR7414836	2017
England	SRR7414562	2017
England	SRR7410297	2017
England	SRR7410284	2017
England	SRR7408367	2016
England	SRR7408366	2016	Bangladesh
England	SRR7402374	2017	Pakistan
England	SRR7402368	2017
England	SRR7402092	2016	Pakistan
England	SRR7402048	2016	Austria
England	SRR7369101	2016
England	SRR7369068	2015
England	SRR7359613	2017
England	SRR7359576	2016	India
England	SRR7359065	2017	Pakistan
England	SRR7359043	2016	India
England	SRR7358953	2016	Pakistan
England	SRR7351582	2017
England	SRR7351526	2017	Pakistan
England	SRR7351500	2016
England	SRR7351330	2017
England	SRR7350831	2016
England	SRR7350826	2017
England	SRR7350766	2016	Pakistan
England	SRR7350735	2016
England	SRR7350699	2016
England	SRR7350614	2017	Netherlands
England	SRR7349355	2015	India
England	SRR7349201	2017
England	SRR7349119	2015	Pakistan
England	SRR7344645	2016
England	SRR7310619	2016	India
England	SRR7310575	2016	Saudi arabia
England	SRR7310565	2017
England	SRR7310332	2016	Bangladesh
England	SRR7310320	2016
England	SRR7298860	2017	India
England	SRR7298379	2016
England	SRR7297944	2016
England	SRR7292940	2016	Bangladesh
England	SRR7292928	2016
England	SRR7292761	2016
England	SRR7292688	2017
England	SRR7292641	2016	India
England	SRR7291913	2017
England	SRR7286775	2016
England	SRR7286692	2016	India
England	SRR7285700	2016	India
England	SRR7284493	2015	India
England	SRR7284468	2016
England	SRR7284445	2017
England	SRR7284358	2016
England	SRR7284314	2016	India
England	SRR7275027	2016	India
England	SRR7251577	2017
England	SRR7251573	2016
England	SRR7251556	2016
England	SRR7251110	2016	India
England	SRR7249841	2017
England	SRR7249836	2016
England	SRR7237478	2017	Pakistan
England	SRR7236728	2017	Indonesia
England	SRR7230730	2016	India
England	SRR7221394	2016	Pakistan
England	SRR7215968	2016	Bangladesh
England	SRR7209530	2016	India
England	SRR7209524	2017
England	SRR7209518	2017	Pakistan
England	SRR7192257	2017
England	SRR7192255	2016	India
England	SRR7187225	2016
England	SRR7187100	2016
England	SRR7184410	2017
England	SRR7163830	2016	India
England	SRR7159888	2017	Bangladesh
England	SRR7090708	2016
England	SRR7090660	2016	India
England	SRR5990419	2015
England	SRR5990334	2015	Pakistan
England	SRR5990296	2015
England	SRR5990295	2016
England	SRR5990293	2015
England	SRR5990057	2016	India
England	SRR5990051	2015
England	SRR5990050	2015
England	SRR5990049	2015	India
England	SRR5990048	2015	Pakistan
England	SRR5990047	2015
England	SRR5990046	2016
England	SRR5990045	2015
England	SRR5990043	2016	India
England	SRR5990042	2015
England	SRR5990041	2016
England	SRR5990040	2015	Cambodia
England	SRR5990037	2015
England	SRR5990035	2015	Pakistan
England	SRR5990034	2016	India
England	SRR5990032	2015	Pakistan
England	SRR5990030	2015	India
England	SRR5990028	2015	Pakistan
England	SRR5990027	2016
England	SRR5990025	2015	Pakistan
England	SRR5990024	2015
England	SRR5990023	2016	Pakistan
England	SRR5990022	2015	India
England	SRR5990021	2016
England	SRR5990019	2016
England	SRR5990013	2015
England	SRR5990009	2015
England	SRR5990008	2015
England	SRR5990002	2015	Philippines
England	SRR5990000	2015
England	SRR5989999	2015	Philippines
England	SRR5989998	2016	Myanmar
England	SRR5989321	2015
England	SRR5989318	2015	Pakistan
England	SRR5989317	2015	India
England	SRR5989317	2015	India
England	SRR5989315	2015	India
England	SRR5989312	2015
England	SRR5989309	2016
England	SRR5989308	2015
England	SRR5989304	2016
England	SRR5989301	2016
England	SRR5989299	2015	India
England	SRR5989296	2015	India
England	SRR5989295	2015
England	SRR5989291	2016	India
England	SRR5989288	2015
England	SRR5989287	2015
England	SRR5989252	2015	India
England	SRR5989251	2015
England	SRR5989248	2015
England	SRR5989247	2016	Pakistan
England	SRR5989245	2016
England	SRR5989244	2016	Myanmar
England	SRR5985859	2015	Bangladesh
England	SRR5985858	2015	Pakistan
England	SRR5985857	2015
England	SRR5985856	2015
England	SRR5985855	2016	Pakistan
England	SRR5985854	2016
England	SRR5985853	2015
England	SRR5985852	2015
England	SRR5985850	2015
England	SRR5985849	2015	India
England	SRR5985848	2015	Pakistan
England	SRR5985847	2015	India
England	SRR5985846	2015
England	SRR5985845	2015
England	SRR5985844	2015	India
England	SRR5985843	2016
England	SRR5985842	2015	Japan
England	SRR5985841	2016
England	SRR5985840	2015	Pakistan
England	SRR5985839	2016
England	SRR5985838	2016
England	SRR5985837	2016	India
England	SRR5985836	2015
England	SRR5985835	2015	Asian continent
England	SRR5985834	2015
England	SRR5985833	2016	India
England	SRR5985832	2015
England	SRR5985822	2016	Pakistan
England	SRR5985820	2015	India
England	SRR5985817	2016
England	SRR5985816	2015	India
England	SRR5985815	2016	India
England	SRR5985814	2016
England	SRR5985813	2016
England	SRR5985811	2016	Indonesia
England	SRR5985810	2015	Pakistan
England	SRR5985809	2015
England	SRR5985808	2016	India
England	SRR5985807	2016	Bangladesh
England	SRR5985806	2015
England	SRR5983011	2016	India
England	SRR5983008	2016	India
England	SRR5983007	2016
England	SRR5983005	2017	India
England	SRR5983003	2016	Pakistan
England	SRR5982994	2017
England	SRR5982991	2016
England	SRR5974911	2017	India
England	SRR5974910	2016
England	SRR5974905	2016
England	SRR5974900	2016
England	SRR5974899	2016	Nepal
England	SRR5974896	2016	India
England	SRR5974895	2016
England	SRR5974893	2016
England	SRR5974892	2016
England	SRR5974889	2016	India
England	SRR5974887	2017	Pakistan
England	SRR5974885	2016	India
England	SRR5974880	2016
England	SRR5974879	2017	India
England	SRR5957766	2017
England	SRR5957757	2016
England	SRR5957756	2017	India
England	SRR5957750	2016	Pakistan
England	SRR5957748	2016
England	SRR5949982	2016	Pakistan
England	SRR5949969	2016	Bangladesh
England	SRR5949968	2017	India
England	SRR5949965	2016
England	SRR5949964	2017
England	SRR5949961	2017	Pakistan
England	SRR5887650	2016	India
England	SRR5633241	2016	India
England	SRR5633171	2017
England	SRR5633121	2017
England	SRR5632776	2017	Asian continent
England	SRR5632195	2017
England	SRR5631918	2017	Philippines
England	SRR5631652	2017	India
England	SRR5631599	2017	India
England	SRR5631560	2017
England	SRR5631342	2017
England	SRR5585380	2017
England	SRR5585378	2017	India
England	SRR5584603	2017
England	SRR5583946	2017	Pakistan
England	SRR5583875	2017
England	SRR5583858	2017
England	SRR5583838	2017
England	SRR5583437	2017
England	SRR5583237	2017
England	SRR5583197	2017
England	SRR5583173	2017
England	SRR5583130	2017	American Samoa
England	SRR5216211	2015
England	SRR5215719	2016	India
England	SRR5194329	2016
England	SRR5193921	2016
England	SRR5193808	2015	India
England	SRR5193655	2016
England	SRR5193490	2015
England	SRR3322999	2015	Asian continent
England	SRR3322740	2015	India
England	SRR3322330	2015	Pakistan
England	SRR3322209	2015
England	SRR3286966	2015
England	SRR3286966	2015
England	SRR3286712	2015
England	SRR3049962	2015
England	SRR3049899	2014
England	SRR3049858	2014
England	SRR3049819	2015	Myanmar
England	SRR3049812	2014
England	SRR3049794	2015	Myanmar
England	SRR3049768	2015
England	SRR3049681	2015
England	SRR3049651	2014
England	SRR3049570	2014
England	SRR3049558	2015	Myanmar
England	SRR3049538	2014	Cambodia
England	SRR3049470	2014	Nepal
England	SRR3049469	2014	Bangladesh
England	SRR3049468	2014
England	SRR3049334	2014	Asian continent
England	SRR3049328	2015	India
England	SRR3049326	2015	India
England	SRR3049165	2014	Pakistan
England	SRR3049131	2015	India
England	SRR3049096	2014	Pakistan
England	SRR3049025	2014	India
England	SRR3049007	2014
England	SRR3049006	2014
England	SRR3048984	2015
England	SRR3048952	2014
England	SRR3048871	2015
England	SRR3048781	2014
England	SRR3048755	2015	India
England	SRR3048563	2014	Pakistan
England	SRR1970304	2014	Pakistan
England	SRR1970238	2014
England	SRR1970166	2014
England	SRR1970061	2015	India
England	SRR1970040	2015
England	SRR1970002	2014	India
England	SRR1969902	2014	Pakistan
England	SRR1969645	2015	India
England	SRR1969529	2014	Pakistan
England	SRR1969501	2014	Pakistan
England	SRR1969442	2014	Nepal
England	SRR1969243	2014
England	SRR1969186	2015	India
England	SRR1969102	2014
England	SRR1969073	2014
England	SRR1968996	2014	Pakistan
England	SRR1968953	2014
England	SRR1968925	2015
England	SRR1968902	2014
England	SRR1968862	2014
England	SRR1968769	2015
England	SRR1968601	2015
England	SRR1968591	2015
England	SRR1968581	2014
England	SRR1968537	2015	India
England	SRR1968448	2015
England	SRR1968371	2015	India
England	SRR1968271	2015
England	SRR1968229	2014
England	SRR1968155	2014	Pakistan
England	SRR1968104	2014	Pakistan
England	SRR1968029	2015	India
England	SRR1968025	2014
England	SRR1968016	2014
England	SRR1967944	2014
England	SRR1967908	2014
England	SRR1967815	2014	Pakistan
England	SRR1967770	2014	India
England	SRR1967684	2014	Morocco
England	SRR1967653	2014	Pakistan
England	SRR1967567	2014	Pakistan
England	SRR1967509	2015
England	SRR1967427	2014
England	SRR1967359	2015	India
England	SRR1967350	2014
England	SRR1967182	2014
England	SRR1967116	2014
England	SRR1967021	2014	Pakistan
England	SRR1966999	2015
England	SRR1966792	2014
England	SRR1966751	2015
England	SRR1966714	2014
England	SRR1966698	2014
England	SRR1966679	2014
England	SRR1966484	2014
England	SRR1966286	2015	India
England	SRR1966251	2015	Pakistan
England	SRR1965939	2014	Bangladesh
England	SRR1965766	2014
England	SRR1965748	2014
England	SRR1965674	2014
England	SRR1965633	2014
England	SRR1965539	2014
England	SRR1965452	2015
England	SRR1965396	2014	India
England	SRR1965296	2014
England	SRR1965295	2015	India
England	SRR1965169	2014
England	SRR1965164	2015	India
England	SRR1965112	2014
England	SRR1965063	2014
England	SRR1963489	2014
England	SRR1963436	2014
England	SRR1963316	2014	India
England	SRR1963116	2014	Pakistan
England	SRR1963106	2014	India
England	SRR1962295	2014	India
England	SRR1961774	2014	India
England	SRR1960984	2014
England	SRR1960306	2015
England	SRR1960046	2014
England	SRR1959407	2014
England	SRR1959388	2014	Pakistan
England	SRR1959368	2015	India
England	SRR1959262	2014
England	SRR1958672	2014
England	SRR1958624	2014	Pakistan
England	SRR1958621	2014	Cambodia
England	SRR1958562	2014	India
England	SRR1958480	2014	Pakistan
England	SRR1958464	2014
England	SRR1958400	2014
England	SRR1958366	2014
England	SRR1958334	2014	Pakistan
England	SRR1958296	2014
England	SRR1958122	2014
England	SRR1958082	2014
England	SRR1958066	2014	Pakistan
England	SRR1958013	2014
England	SRR1957925	2014
England	SRR1957891	2014
Ethiopia	ERR134225	1956
Hong Kond	ERR134212	1971
Ghana	ERR034059	2007
Malawi	ERR034058	2005
Brazil	ERR034054	2005
South America	ERR034053	2005
India	ERR033942	2003
India	ERR033938	2004
India	ERR033933	2005
India	ERR033932	2007
India	ERR033931	2007
India	ERR033929	2007
India	ERR033928	2005
India	ERR033923	2005
India	ERR033916	2002
India	ERR033915	2002
Pakistan	ERR033914	2003
India	ERR033912	2004
India	ERR033911	2004
India	ERR033910	2005
